# Supplementary material for: Fatal Acute Thyroiditis in a Giraffe (Giraffa camelopardalis) Associated with Clostridium perfringens Type A: A “Local Proliferation–Systemic Intoxication” Pathogenic Model
Source: Animals (Basel). 2026 Jul 1;16(13):2006. doi: 10.3390/ani16132006 (PMC13359913; doi:10.3390/ani16132006)
Supplement: Supplementary file 1 [file animals-16-02006-s001.zip]

Archive with 1 entries (1 files):
- animals-4347628-supplementary.pdf
